# Supplementary material for: Association between serum osmolality trajectories and mortality in sepsis patients: a retrospective multi-cohort study
Source: Eur J Med Res. 2025 Dec 25;31:151. doi: 10.1186/s40001-025-03699-6 (PMC12849464; doi:10.1186/s40001-025-03699-6)
Supplement: Supplementary file 1 — Supplementary material 1. [file 40001_2025_3699_MOESM1_ESM.xls]

## Sheet: Sheet1
Additional file 2. Fit statistics for different number of trajectory groups of MIMIC
Trajectory groups	Best BIC	Best AIC	2ΔBIC	Likelihood	AvePP (per trajectory group)	Percent of patients with posterior probability <70% (per trajectory group)	Percent of sample size (per trajectory group)	Relative entropy
1	421476	421422	NA	-210704	1	0	100	NA
2	419383	419291	-4186	-209633	0.8/0.8	0.06/0.08	66.56/33.44	0.37
3	418480	418349	-1806.2	-209158	0.76/0.78/0.71	0.06/0.07/0.1	65.52/27.8/6.68	0.48
4	417719	417551	-1520.4	-208753	0.71/0.76/0.78/0.73	0.07/0.07/0.06/0.08	54.31/38.31/2.95/4.42	0.57
5	417532	417325	-375.6	-208635	0.66/0.61/0.71/0.76/0.78	0.08/0.11/0.07/0.05/0.05	18.56/44.08/4.11/3.59/29.66	0.52
6	417396	417151	-271.8	-208543	0.65/0.59/0.71/0.76/0.62	0.07/0.1/0.06/0.05/0.09/0.04	5.37/19.22/4.16/3.58/41.21/26.46	0.54
AIC: Akaike Information Criterion; AvePP: Average post-test grouping probability; BIC: Bayesian information criterion; NA: Not avalible; 2ΔBIC: Twice the difference between the BIC values.
