# Supplementary material for: Association between serum osmolality trajectories and mortality in sepsis patients: a retrospective multi-cohort study
Source: Eur J Med Res. 2025 Dec 25;31:151. doi: 10.1186/s40001-025-03699-6 (PMC12849464; doi:10.1186/s40001-025-03699-6)
Supplement: Supplementary file 2 — Supplementary material 2. [file 40001_2025_3699_MOESM2_ESM.xls]

## Sheet: Sheet1
Additional file 1. Baseline characteristics of patients in the MIMIC-IV, eICU-CRD databases and ZPPH cohort.
Characteristics	MIMIC-IV (N=15,663)	eICU (N=7,074)	ZPPH (N = 303)
Demographics
Age (years) , Median [IQR]	68.40 [57.20;79.10]	66.00 [55.00;77.00]	69.00 [60.50;79.00]
Sex, male,No. (%)	8848 (56.50%)	3776(53.40%)	207 (68.32%)
BMI (kg/m^2) , Median [IQR]	27.60 [24.00;32.40]	27.90 [23.80;33.40]	22.00 [19.60;23.90]
Race, No. (%)
Asian	10479(66.90%)	5588(79.0%)	303(100%)
White	2830(18.10%)	520(7.35%)	-
Black	1357(8.66%)	827(11.70%)	-
Hispanic	445(2.84%)	80(1.13%)	-
Other	552(3.52%)	59(0.83%)	-
Electivesurgery, No. (%)	1817 (11.60%)	567 (8.02%)	83 (27.39%)
Class, No. (%)
AS	4354(27.80%)	2544(36.00%)	200(66.01%)
DS	1046(6.68%)	524(7.41%)	43(14.19%)
ST	10263 (65.50%)	4006(56.60%)	60(19.80%)
CCI score	4.00 [2.00;4.00]	5.00 [3.00;7.00]	1.00 [0.00;1.00]
Severity scores
SOFA, (median, IQR)	5.00 [3.00;7.00]	6.00 [4.00;9.00]	10.00 [7.00;13.00]
SAPSII, (median, IQR)	38.00 [30.00;46.00]	46.00 [36.00;59.00]	48.0 [40.00;54.00]
Treatment supports
First day mechanical ventilation, No. (%)	8992 (57.40%)	3763 (53.20%)	193 (63.70%)
First day vasopressor use, No. (%)	4229 (27.00%)	845 (11.90%)	212 (69.97%)
Mechanical ventilation within ICU, No. (%)	10106 (64.50%)	4225 (59.70%)	210 (69.30%)
Vasopressor use within ICU, No. (%)	5288 (33.80%)	1114 (15.70%)	236 (77.89%)
Dialysis therapy within ICU, No. (%)	549 (3.51%)	188 (2.66%)	157 (51.82%)
Ventilation Day (days) , Median [IQR]	0.60 [0.00;3.10]	0.00 [0.00;2.00]	0.00 [0.00;10.00]
Ventilation Delay, No. (%)	2748 (17.5%)	814 (11.50%)	32 (10.56%)
Laboratory test
Anion gap, mEq/L (median [IQR])	15.00 [13.00;18.00]	12.00 [9.00;16.00]	8.10 [4.95;11.60]
Baseexcess, (median [IQR])	-2.00 [-5.00;0.00]	-2.90 [-7.00;0.90]	-3.20 [-6.20;0.60]
Bicarbonate, mEq/L (median [IQR])	24.00 [22.00;27.00]	25.00 [22.00;28.00]	20.90 [17.60;24.50]
Bun/creatinine,% (median [IQR])	19.60[15.00;25.00]	19.00 [14.70;25.00]	8.70 [5.83;12.3]
Chloride, mEq/L (median [IQR])	103 [99.00;106]	101 [97.00;105]	111 [105;118]
eGFR	55.10 [37.10;77.20]	50.20 [32.30;73.40]	25 [16;38]
Glucose, mg/dL (median [IQR])	143 [118;182]	158 [129;202]	167.04 [118.80;239.40]
Hematocrit,% (median [IQR])	34.60 [30.40;39.00]	37.10 [32.20;42.00]	24.70 [21.50;29.40]
PaCO2, mmHg (median [IQR])	44.00[39.00;51.00]	43.00 [36.20;51.00]	34.50 [30.00;42.00]
PaO2, mmHg (median [IQR])	88.00 [71.00;116.00]	76.00 [61.20;98.00]	91.00 [76.50;119.00]
Platelet, K/μL (median [IQR])	162 [112;225]	169 [119;226]	87.00 [45.00;144.00]
Potassium, mEq/L (median [IQR])	4.40 [4.10;4.80]	4.40 [4.00;4.90]	3.95 [3.56;4.40]
PT, s(median [IQR])	31.50 [27.90;37.30]	31.80 [27.60;37.90]	14.70 [13.00;16.90]
Sodium, mEq/L (median [IQR])	140 [137;142]	140 [137;143]	140 [136;144]
WBC, K/μL (median [IQR])	13.50 [9.70;18.00]	14.20 [10.10;18.90]	10.40 [5.78;16.00]
Bilirubin, mg/dL (median [IQR])	0.70 [0.40;1.40]	0.70 [0.49;1.20]	1.18 [0.73; 2.13]
Vital signs
Mean blood pressure, mmHg (median [IQR])	75.80 [70.40;82.40]	78.40 [71.60;87.20]	87.90 [64.00;107.00]
Respiratory rate, /min (median [IQR])	19.10 [16.90;22.00]	19.40 [16.60;22.80]	19.00 [17.00;23.00]
SPO₂, % (median [IQR])	93 [90;95]	93 [90;96]	99.00 [98.00;99.00]
Temperature, °C (median [IQR])	36.90 [36.60;37.20]	36.90 [36.60;37.20]	37.60 [37.20;38.20]
Urine output, mL (median [IQR])	1560 [1010;2290]	1375 [817;2130]	2000 [800;2875]
Outcomes
ICU length of stay, days (median [IQR])	4.03 [2.18;7.91]	4.00 [2.00;7.00]	12.00 [7.00;21.00]
28-day mortality,No. (%)	2467 (15.80%)	820 (11.60%)	120 (39.60%)
Values are presented as counts (%) or medians [IQR], with p-values for comparisons between cohorts. Abbreviations: BMI, Body Mass Index; CCI, Charlson Comorbidity Index; ST, Stable; AS, Ascending; DS, Descending; SOFA, Sequential Organ Failure Assessment; SAPS II, Simplified Acute Physiology Score II; eGFR, estimated glomerular filtration rate; PaCO2, Partial pressure of arterial carbon dioxide; …
