# Supplementary material for: Association between serum osmolality trajectories and mortality in sepsis patients: a retrospective multi-cohort study
Source: Eur J Med Res. 2025 Dec 25;31:151. doi: 10.1186/s40001-025-03699-6 (PMC12849464; doi:10.1186/s40001-025-03699-6)
Supplement: Supplementary file 3 — Supplementary material 3. [file 40001_2025_3699_MOESM3_ESM.xls]

## Sheet: Sheet1
Additional file 3. Sensitivity analysis between serum osmolality trajectories and 28-day mortality in two databases.
Model	Cluster	MIMIC-IV				eICU-CRD				Meta
		HR	95% CI_L	95% CI_H	P	HR	95% CI_L	95% CI_H	P	HR	95% CI_L	95% CI_H	P
Model1	ST	Reference				Reference				Reference
	AS	2.43	2.23	2.64	<0.001	2.39	2.06	2.77	<0.001	2.42	2.25	2.6	<0.001
	DS	2.49	2.17	2.84	<0.001	2.46	1.94	3.11	<0.001	2.48	2.21	2.79	<0.001
Model2	ST	Reference				Reference				Reference
	AS	2	1.84	2.18	<0.001	2.18	1.88	2.53	<0.001	2.04	1.9	2.2	<0.001
	DS	2.1	1.84	2.41	<0.001	2.34	1.85	2.97	<0.001	2.16	1.92	2.43	<0.001
Model3	ST	Reference				Reference				Reference
	AS	1.87	1.72	2.04	<0.001	1.73	1.59	1.89	<0.001	1.99	1.72	2.31	<0.001
	DS	1.97	1.72	2.25	<0.001	1.77	1.54	2.03	<0.001	2.09	1.77	2.46	<0.001
Model4	ST	Reference				Reference				Reference
	AS	1.83	1.68	1.99	<0.001	2.07	1.78	2.41	<0.001	1.91	1.7	2.15	<0.001
	DS	1.82	1.59	2.09	<0.001	2.2	1.74	2.79	<0.001	1.95	1.63	2.33	<0.001
Model5	ST	Reference				Reference				Reference
	AS	1.73	1.59	1.89	<0.001	1.94	1.67	2.27	<0.001	1.8	1.61	2.01	<0.001
	DS	1.77	1.54	2.03	<0.001	2.03	1.6	2.58	<0.001	1.83	1.62	2.06	<0.001
Model 1 included only the serum osmolality trajectories. Model 2 added demographic characteristics and clinical scores (age, gender, BMI, Charlson Comorbidity Index, and pre-ICU length of stay). Model 3 further incorporated vital signs from the first day of ICU admission (respiratory rate, minimum SpO2, mean temperature, and urine output). Model 4 added treatment-related variables (dobutamine and…
