# Supplementary material for: Association between serum osmolality trajectories and mortality in sepsis patients: a retrospective multi-cohort study
Source: Eur J Med Res. 2025 Dec 25;31:151. doi: 10.1186/s40001-025-03699-6 (PMC12849464; doi:10.1186/s40001-025-03699-6)
Supplement: Supplementary file 4 — Supplementary material 4. [file 40001_2025_3699_MOESM4_ESM.xls]

## Sheet: Sheet1
Additional file 4. Parameter G~formula estimated mortality risks under fluid strategies across osmolality trajectory patterns in two databases
a. Daily fluid balance management strategies for ST serum osmolality trajectory
Intervention	Risk ratio(95% CI) in MIMIC	Risk difference(95% CI) in MIMIC	Risk ratio(95% CI) in eICU	Risk difference(95% CI) in eICU
Natural course	Reference	Reference	Reference	Reference
Always Aggressive Negative Daily Total Balance (< −3000 mL)	3.93 (1.89 to6.76 )	0.16 (0.06 to0.26 )	4.03 (1.78 to7.97 )	0.05 (0.01 to0.07 )
Always Moderate Negative Daily Total Balance (−3000 ~ −2500 mL)	2.79 (1.48 to4.23 )	0.10 (0.03 to0.17 )	2.74 (1.51 to4.48 )	0.03 (0.01 to0.04 )
Always Mild Negative Daily Total Balance (−2500 ~ −2000 mL)	2.06 (1.21 to2.85 )	0.06 (0.01 to0.10 )	1.96 (1.32 to2.72 )	0.01 (0.01 to0.02 )
Always Mild Negative Daily Total Balance (−2000 ~ −1500mL)	1.59 (1.02 to2.14 )	0.03 (0.00 to0.06 )	1.48 (1.17 to1.79 )	0.01 (0.00 to0.01 )
Always Even Daily Total Balance (~1500~ ~1000 mL)	1.28 (0.90 to1.68 )	0.02 (-0.01 to0.04 )	1.18 (1.06 to1.27 )	0.00 (0.00 to0.00 )
Always Mild Positive Daily Total Balance −1000 ~ −500 mL)	1.09 (0.83 to1.39 )	0.00 (-0.01 to0.02 )	0.99 (0.98 to1.00 )	0.00 (0.00 to0.00 )
Always Conservative Negative Daily Total Balance (−500~ −200 mL)	0.97 (0.79 to1.21 )	0.00 (-0.01 to0.01 )	0.89 (0.82 to0.96 )	0.00 (0.00 to0.00 )
Always Conservative Daily Total Balance (−200 ~ 0 mL)	0.91 (0.79 to1.09 )	0.00 (-0.01 to0.00 )	0.84 (0.74 to0.97 )	0.00 (0.00 to0.00 )
Always Conservative Daily Total Balance (0 ~ 200 mL)	0.90 (0.82 to1.02 )	-0.01 (-0.01 to0.00 )	0.84 (0.68 to1.00 )	0.00 (-0.01 to0.00 )
Always Conservative Positive Daily Total Balance (200 ~ 500 mL)	0.93 (0.89 to0.99 )	0.00 (-0.01 to0.00 )	0.89 (0.65 to1.08 )	0.00 (-0.01 to0.00 )
Always Moderate Positive Daily Total Balance (500 ~ 1000 mL)	1.02 (0.98 to1.05 )	0.00 (0.00 to0.00 )	1.00 (0.65 to1.26 )	0.00 (-0.01 to0.00 )
Always Moderate Positive Daily Total Balance (1000 ~ 1500 mL)	1.17 (1.02 to1.24 )	0.01 (0.00 to0.01 )	1.18 (0.63 to1.57 )	0.00 (-0.01 to0.01 )
Always Moderate Positive Daily Total Balance (1500 ~ 2000 mL)	1.41 (1.10 to1.59 )	0.02 (0.00 to0.03 )	1.48 (0.63 to2.10 )	0.01 (-0.01 to0.01 )
Always Aggressive Positive Daily Total Balance (2000 ~ 2500 mL)	1.79 (1.23 to2.19 )	0.04 (0.01 to0.06 )	1.97 (0.64 to3.05 )	0.01 (-0.01 to0.02 )
Always Moderate Positive Daily Total Balance (2500 ~ 3000 mL)	2.37 (1.42 to3.19 )	0.07 (0.02 to0.10 )	2.76 (0.67 to4.73 )	0.03 (-0.01 to0.04 )
Always Aggressive Positive Daily Total Balance (> 3000 mL)	3.26 (1.70 to4.92 )	0.12 (0.04 to0.16 )	4.05 (0.72 to7.80 )	0.05 (-0.01 to0.07 )
b. Daily fluid balance management strategies for AS serum osmolality trajectory
Intervention	Risk ratio(95% CI) in MIMIC	Risk difference(95% CI) in MIMIC	Risk ratio(95% CI) in eICU	Risk difference(95% CI) in eICU
Natural course	Reference	Reference	Reference	Reference
Always Aggressive Negative Daily Total Balance (< −3000 mL)	4.05 (3.08 to6.22 )	0.43 (0.31 to0.62 )	1.40 (1.43 to2.70 )	0.01 (0.01 to0.05 )
Always Moderate Negative Daily Total Balance (−3000 ~ −2500 mL)	3.21 (2.47 to4.94 )	0.31 (0.22 to0.47 )	1.22 (1.24 to2.02 )	0.01 (0.01 to0.03 )
Always Mild Negative Daily Total Balance (−2500 ~ −2000 mL)	2.55 (2.00 to3.92 )	0.22 (0.15 to0.37 )	1.10 (1.12 to1.59 )	0.00 (0.00 to0.02 )
Always Mild Negative Daily Total Balance (−2000 ~ −1500mL)	2.04 (1.65 to3.24 )	0.15 (0.10 to0.29 )	1.03 (1.04 to1.30 )	0.00 (0.00 to0.01 )
Always Even Daily Total Balance (~1500~ ~1000 mL)	1.67 (1.40 to2.67 )	0.09 (0.06 to0.22 )	0.99 (1.00 to1.12 )	0.00 (0.00 to0.00 )
Always Mild Positive Daily Total Balance −1000 ~ −500 mL)	1.40 (1.22 to2.20 )	0.06 (0.03 to0.16 )	0.99 (0.99 to1.00 )	0.00 (0.00 to0.00 )
Always Conservative Negative Daily Total Balance (−500~ −200 mL)	1.21 (1.10 to1.82 )	0.03 (0.01 to0.11 )	1.03 (0.93 to1.02 )	0.00 (0.00 to0.00 )
Always Conservative Daily Total Balance (−200 ~ 0 mL)	1.08 (1.01 to1.50 )	0.01 (0.00 to0.07 )	1.11 (0.91 to1.08 )	0.00 (0.00 to0.00 )
Always Conservative Daily Total Balance (0 ~ 200 mL)	1.00 (0.94 to1.25 )	0.00 (-0.01 to0.03 )	1.24 (0.91 to1.19 )	0.01 (0.00 to0.01 )
Always Conservative Positive Daily Total Balance (200 ~ 500 mL)	0.96 (0.89 to1.07 )	-0.01 (-0.02 to0.01 )	1.44 (0.95 to1.40 )	0.01 (0.00 to0.01 )
Always Moderate Positive Daily Total Balance (500 ~ 1000 mL)	0.94 (0.87 to1.01 )	-0.01 (-0.02 to0.00 )	1.72 (1.03 to1.76 )	0.02 (0.00 to0.02 )
Always Moderate Positive Daily Total Balance (1000 ~ 1500 mL)	0.97 (0.77 to1.09 )	0.00 (-0.03 to0.01 )	2.13 (1.16 to2.32 )	0.04 (0.00 to0.03 )
Always Moderate Positive Daily Total Balance (1500 ~ 2000 mL)	1.02 (0.67 to1.26 )	0.00 (-0.04 to0.03 )	2.70 (1.33 to3.25 )	0.05 (0.01 to0.06 )
Always Aggressive Positive Daily Total Balance (2000 ~ 2500 mL)	1.12 (0.60 to1.53 )	0.02 (-0.05 to0.06 )	3.56 (1.55 to4.81 )	0.08 (0.02 to0.10 )
Always Moderate Positive Daily Total Balance (2500 ~ 3000 mL)	1.27 (0.54 to1.96 )	0.04 (-0.06 to0.11 )	4.78 (1.86 to7.18 )	0.12 (0.03 to0.16 )
Always Aggressive Positive Daily Total Balance (> 3000 mL)	1.49 (0.51 to2.59 )	0.07 (-0.06 to0.18 )	6.56 (2.29 to10.96 )	0.18 (0.04 to0.26 )
c. Daily fluid balance management strategies for DS serum osmolality trajectory
Intervention	Risk ratio(95% CI) in MIMIC	Risk difference(95% CI) in MIMIC	Risk ratio(95% CI) in eICU	Risk difference(95% CI) in eICU
Natural course	Reference	Reference	Reference	Reference
Always Aggressive Negative Daily Total Balance (< −3000 mL)	4.53 (1.62 to31.53 )	0.27 (0.03 to0.88 )	2.11 (0.82 to7.98 )	0.03 (-0.01 to0.09 )
Always Moderate Negative Daily Total Balance (−3000 ~ −2500 mL)	2.96 (1.15 to21.81 )	0.15 (0.01 to0.62 )	1.44 (0.76 to4.20 )	0.01 (-0.01 to0.04 )
Always Mild Negative Daily Total Balance (−2500 ~ −2000 mL)	2.01 (0.88 to11.36 )	0.08 (0.00 to0.42 )	1.20 (0.78 to2.15 )	0.01 (-0.01 to0.02 )
Always Mild Negative Daily Total Balance (−2000 ~ −1500mL)	1.44 (0.67 to5.75 )	0.03 (-0.01 to0.30 )	1.06 (0.81 to1.39 )	0.00 (-0.01 to0.01 )
Always Even Daily Total Balance (~1500~ ~1000 mL)	1.11 (0.55 to3.13 )	0.01 (-0.02 to0.19 )	1.03 (0.76 to1.12 )	0.00 (-0.01 to0.00 )
Always Mild Positive Daily Total Balance −1000 ~ −500 mL)	0.90 (0.50 to1.94 )	-0.01 (-0.02 to0.12 )	1.00 (0.79 to1.02 )	0.00 (-0.01 to0.00 )
Always Conservative Negative Daily Total Balance (−500~ −200 mL)	0.80 (0.48 to1.47 )	-0.02 (-0.03 to0.06 )	1.05 (0.84 to1.13 )	0.00 (-0.01 to0.01 )
Always Conservative Daily Total Balance (−200 ~ 0 mL)	0.76 (0.51 to1.18 )	-0.02 (-0.03 to0.02 )	1.11 (0.82 to1.34 )	0.00 (-0.01 to0.02 )
Always Conservative Daily Total Balance (0 ~ 200 mL)	0.77 (0.60 to1.02 )	-0.02 (-0.02 to0.00 )	1.27 (0.80 to1.66 )	0.01 (-0.01 to0.03 )
Always Conservative Positive Daily Total Balance (200 ~ 500 mL)	0.84 (0.74 to0.96 )	-0.01 (-0.02 to0.00 )	1.46 (0.78 to2.12 )	0.01 (-0.01 to0.05 )
Always Moderate Positive Daily Total Balance (500 ~ 1000 mL)	0.99 (0.79 to1.08 )	0.00 (-0.03 to0.01 )	1.75 (0.78 to2.79 )	0.02 (-0.01 to0.08 )
Always Moderate Positive Daily Total Balance (1000 ~ 1500 mL)	1.25 (0.80 to1.63 )	0.02 (-0.03 to0.04 )	2.12 (0.76 to3.82 )	0.03 (-0.02 to0.12 )
Always Moderate Positive Daily Total Balance (1500 ~ 2000 mL)	1.69 (0.85 to2.63 )	0.05 (-0.02 to0.08 )	2.66 (0.75 to5.68 )	0.05 (-0.02 to0.18 )
Always Aggressive Positive Daily Total Balance (2000 ~ 2500 mL)	2.42 (0.98 to4.57 )	0.11 (0.00 to0.17 )	3.35 (0.75 to8.60 )	0.07 (-0.02 to0.25 )
Always Moderate Positive Daily Total Balance (2500 ~ 3000 mL)	3.64 (1.18 to8.36 )	0.20 (0.02 to0.30 )	4.29 (0.78 to12.97 )	0.10 (-0.02 to0.35 )
Always Aggressive Positive Daily Total Balance (> 3000 mL)	5.61 (1.46 to15.28 )	0.35 (0.05 to0.53 )	5.54 (0.81 to19.01 )	0.14 (-0.02 to0.46 )
